# Supplementary material for: Twenty-Five Years of PSP Toxicity in Galician (NW Spain) Bivalves: Spatial, Temporal, and Interspecific Variations
Source: Toxins (Basel). 2022 Dec 1;14(12):837. doi: 10.3390/toxins14120837 (PMC9786697; doi:10.3390/toxins14120837)
Supplement: Supplementary file 1 [file toxins-14-00837-s001.zip]

Archive with 1 entries (1 files):
- toxins-2024297-supplementary.pdf
